# Supplementary material for: Shear Capacity of C-Shaped and L-Shaped Angle Shear Connectors
Source: PLoS One. 2016 Aug 1;11(8):e0156989. doi: 10.1371/journal.pone.0156989 (PMC4968825; doi:10.1371/journal.pone.0156989)
Supplement: S1 File — (XLSX) [file pone.0156989.s001.xlsx]

## Sheet: Comparsion
	Specimen	Load per Connector (kN)		FEM/EXP
		Experimental	FEM
	MV60	154.78	153.16	0.989534
	MV80	160.56	161.26	1.00436
	MV100	163.58	166.46	1.01761
								Figure A
