# Supplementary material for: Shear Capacity of C-Shaped and L-Shaped Angle Shear Connectors
Source: PLoS One. 2016 Aug 1;11(8):e0156989. doi: 10.1371/journal.pone.0156989 (PMC4968825; doi:10.1371/journal.pone.0156989)
Supplement: S2 File — (XLSX) [file pone.0156989.s002.xlsx]

## Sheet: Sheet2
	Prd,Eur(kN)-Cyl,F'c		Prd,Eur(kN)-Modified F'c	Prd-Test(kN)	h	fc	Specimen	Test (kN	Eq. (2-7) (kN)	Test/Eq
	R	L			60	29.25	MH60	119.4	102.329	1.16682
H60	118.43		102.33	119.43	80	24.01	MH80	136.9	111.314	1.22986
H80	103.19		111.31	136.9	100	24.97	MH100	132.3	135.077	0.979439
H100	132.21	87.15	136.7	132.28	80	27.92	MH*80	205.1	246.185	0.833114
									Specimen Test (kN) Eq. (1) (kN) Eq. (2) (kN) Test/Eq.
							Specimen	Load per Connector (kN)		FEM/EXP
	V60	30	104.071					Experimental	FEM
	V100	30	152.657				MH60	121.47	122.85	1.01136
	V80	30	129.132				MH80	158.81	146.34	0.921478
							MH100	149.5	153.19	1.02468
							MH*80	215.21	197.43	0.917383
								Experimental	FEM
							MH60	121.47	122.85
							MH80	158.81	146.34
							MH100	149.5	153.19
							MH*80	215.21	197.43
								Figure B
